# Supplementary material for: Mouse Exploratory Behaviour in the Open Field with and without NAT-1 EEG Device: Effects of MK801 and Scopolamine
Source: Biomolecules. 2024 Aug 15;14(8):1008. doi: 10.3390/biom14081008 (PMC11352671; doi:10.3390/biom14081008)
Supplement: Supplementary file 1 [file biomolecules-14-01008-s001.zip]

Archive with 1 entries (1 files):
- biomolecules-3131243-supplementary.pdf
